# Supplementary material for: Neural Mobilization for Reducing Pain and Disability in Patients with Lumbar Radiculopathy: A Systematic Review and Meta-Analysis
Source: Life (Basel). 2023 Nov 26;13(12):2255. doi: 10.3390/life13122255 (PMC10744707; doi:10.3390/life13122255)
Supplement: Supplementary file 1 [file life-13-02255-s001.zip]

Archive with 1 entries (1 files):
- life-2701319-supplementary.pdf
